# Supplementary material for: Expert Perspectives on Enhancing Analytical Methods for Multi-Ingredient Dietary Supplements (MIDS): A Qualitative Study
Source: Foods. 2025 Oct 22;14(21):3598. doi: 10.3390/foods14213598 (PMC12607475; doi:10.3390/foods14213598)
Supplement: Supplementary file 1 [file foods-14-03598-s001.zip]

Archive with 1 entries (1 files):
- foods-3877894-supplementary.pdf
